# Supplementary material for: Acceptability of cognitive remediation for schizophrenia: a systematic review and meta-analysis of randomized controlled trials
Source: Psychol Med. 2022 Mar 8;53(8):3661–71. doi: 10.1017/S0033291722000319 (PMC10277755; doi:10.1017/S0033291722000319)
Supplement: Supplementary file 1 [file S0033291722000319sup.zip]

Archive with 2 entries (2 files):
- S0033291722000319sup001.docx
- S0033291722000319sup002.docx
